# Supplementary material for: Topographic Organization of Glutamatergic and GABAergic Parvalbumin-Positive Neurons in the Lateral Habenula
Source: eNeuro. 2024 Jul 12;11(7):ENEURO.0069-24.2024. doi: 10.1523/ENEURO.0069-24.2024 (PMC11255393; doi:10.1523/ENEURO.0069-24.2024)
Supplement: Figure 2-3 — A CSV file of extended data table supporting Figure 2. Download Figure 2-3, XLSX file. [file eneuro-11-ENEURO.0069-24.2024-s004.xlsx]

## Sheet: Figure 2-3
		PV density (cell/mm2)
Number of Figure	brain region	male	female
Figure 2B1	LHb	399.741
Figure 2B1	LHb	639.925
Figure 2B1	LHb		706.164
Figure 2B1	LHb		707.37
Figure 2B1	LHb		590.473
Figure 2B1	Cingulate Ctx	247.192
Figure 2B1	Cingulate Ctx	215.192
Figure 2B1	Cingulate Ctx		166.124
Figure 2B1	Cingulate Ctx		231.622
Figure 2B1	Cingulate Ctx		234.185
Figure 2B1	CA3	88.6776
Figure 2B1	CA3	91.5284
Figure 2B1	CA3		48.4232
Figure 2B1	CA3		71.1459
Figure 2B1	CA3		57.8731
Figure 2B1	BLA	39.6435
Figure 2B1	BLA	54.1965
Figure 2B1	BLA		67.5556
Figure 2B1	BLA		51.4661
Figure 2B1	BLA		35.1121
		vglut1 positive in PV neurons (%)
		male	female
Figure 2B2	LHb		0
Figure 2B2	LHb	0
Figure 2B2	LHb	0
Figure 2B2	LHb	0.247525
Figure 2B2	LHb		0.274725
Figure 2B2	Cingulate Ctx		82.1372
Figure 2B2	Cingulate Ctx	74.1351
Figure 2B2	Cingulate Ctx		70.5517
Figure 2B2	Cingulate Ctx	71.2555
Figure 2B2	Cingulate Ctx		59.7917
Figure 2B2	CA3		15.8192
Figure 2B2	CA3	17.5
Figure 2B2	CA3	16.9935
Figure 2B2	CA3	17.6056
Figure 2B2	CA3		15.2778
Figure 2B2	BLA	41.206
Figure 2B2	BLA	38.5965
Figure 2B2	BLA	40.0862
Figure 2B2	BLA		37.0166
Figure 2B2	BLA		36.1538
		vglut2 positive in PV neurons (%)
		male	female
Figure 2B3	LHb		75.4065
Figure 2B3	LHb	75.7353
Figure 2B3	LHb	72.3705
Figure 2B3	LHb	79.703
Figure 2B3	LHb		77.1978
Figure 2B3	Cingulate Ctx		0.0797448
Figure 2B3	Cingulate Ctx	0
Figure 2B3	Cingulate Ctx		0
Figure 2B3	Cingulate Ctx	0
Figure 2B3	Cingulate Ctx		0
		gad1 positive in PV neurons (%)
		male	female
Figure 2D1	LHb		1.42857
Figure 2D1	LHb		0.729927
Figure 2D1	LHb	2.54545
Figure 2D1	LHb	1.62162
Figure 2D1	LHb	0.784929
Figure 2D1	Cingulate Ctx		31.5836
Figure 2D1	Cingulate Ctx	25.4538
Figure 2D1	Cingulate Ctx		23.6674
Figure 2D1	Cingulate Ctx	28.0516
Figure 2D1	Cingulate Ctx	28.3803
Figure 2D1	CA3		100
Figure 2D1	CA3	98.3146
Figure 2D1	CA3		97.9058
Figure 2D1	CA3	100
Figure 2D1	CA3		100
Figure 2D1	BLA	96.0526
Figure 2D1	BLA		91.3462
Figure 2D1	BLA	92.1182
Figure 2D1	BLA		94.7368
Figure 2D1	BLA	94.5652
		gad2 positive in PV neurons (%)
		male	female
Figure 2D2	LHb		3.33333
Figure 2D2	LHb		0.729927
Figure 2D2	LHb	3.27273
Figure 2D2	LHb	3.24324
Figure 2D2	LHb	4.08163
Figure 2D2	Cingulate Ctx		9.66754
Figure 2D2	Cingulate Ctx	5.40541
Figure 2D2	Cingulate Ctx		3.76688
Figure 2D2	Cingulate Ctx	2.75822
Figure 2D2	Cingulate Ctx	4.58672
Figure 2D2	CA3		68
Figure 2D2	CA3	49.4382
Figure 2D2	CA3		50.7853
Figure 2D2	CA3	54.0373
Figure 2D2	CA3		39.5522
Figure 2D2	BLA	5.26316
Figure 2D2	BLA		6.73077
Figure 2D2	BLA	10.3448
Figure 2D2	BLA		7.23684
Figure 2D2	BLA	8.15217
		vgat positive in PV neurons (%)
		male	female
Figure 2D3	LHb		1.4218
Figure 2D3	LHb	0.647948
Figure 2D3	LHb	0.817439
Figure 2D3	LHb		0.934579
Figure 2D3	LHb		1.875
Figure 2D3	Cingulate Ctx		12.5077
Figure 2D3	Cingulate Ctx	12.3506
Figure 2D3	Cingulate Ctx	12.173
Figure 2D3	Cingulate Ctx		20.5128
Figure 2D3	Cingulate Ctx		17.5896
Figure 2D3	CA3	55.3571
Figure 2D3	CA3	57.2327
Figure 2D3	CA3	63.2653
Figure 2D3	CA3		64.2384
Figure 2D3	CA3		65.2174
Figure 2D3	BLA	14.7541
Figure 2D3	BLA	16.7785
Figure 2D3	BLA	16.4103
Figure 2D3	BLA	17.2043
Figure 2D3	BLA		15.894
		gat positive in PV neurons (%)
		male	female
Figure 2D4	LHb	8.62069
Figure 2D4	LHb	4.59184
Figure 2D4	LHb		5.52764
Figure 2D4	LHb		2.71739
Figure 2D4	LHb		1.14286
Figure 2D4	Cingulate Ctx	31.5603
Figure 2D4	Cingulate Ctx	42.1642
Figure 2D4	Cingulate Ctx		45.6311
Figure 2D4	Cingulate Ctx		35.6164
Figure 2D4	Cingulate Ctx		39.0805
Figure 2D4	CA3	88.4298
Figure 2D4	CA3	76.6667
Figure 2D4	CA3		81.8182
Figure 2D4	CA3		72.4638
Figure 2D4	CA3		78.2609
Figure 2D4	BLA	80.5825
Figure 2D4	BLA	77.8378
Figure 2D4	BLA		77.6371
Figure 2D4	BLA		81.2207
Figure 2D4	BLA		76.1468
