# Supplementary material for: Topographic Organization of Glutamatergic and GABAergic Parvalbumin-Positive Neurons in the Lateral Habenula
Source: eNeuro. 2024 Jul 12;11(7):ENEURO.0069-24.2024. doi: 10.1523/ENEURO.0069-24.2024 (PMC11255393; doi:10.1523/ENEURO.0069-24.2024)
Supplement: Figure 3-2 — A CSV file of extended data table supporting Figure 3. Download Figure 3-2, XLSX file. [file eneuro-11-ENEURO.0069-24.2024-s006.xlsx]

## Sheet: Figure 3-2
			male		female
Number of mouse	Number of Figure	marker	lateral	medial	lateral	medial
1	Figure 3D1	vglut2			77.0588	74.5342
2	Figure 3D1	vglut2	76.6169	75.2187
3	Figure 3D1	vglut2	75.1244	71.1009
4	Figure 3D1	vglut2	75.419	83.4821
5	Figure 3D1	vglut2			78.2946	76.9231
6	Figure 3D2	vgat			2.25989	0.819672
7	Figure 3D2	vgat	2.01342	0
8	Figure 3D2	vgat	2.02703	0
9	Figure 3D2	vgat			2.17391	0
10	Figure 3D2	vgat			4.16667	0
