# Supplementary material for: Topographic Organization of Glutamatergic and GABAergic Parvalbumin-Positive Neurons in the Lateral Habenula
Source: eNeuro. 2024 Jul 12;11(7):ENEURO.0069-24.2024. doi: 10.1523/ENEURO.0069-24.2024 (PMC11255393; doi:10.1523/ENEURO.0069-24.2024)
Supplement: Figure 4-1 — A CSV file of extended data table supporting Figure 4. Download Figure 4-1, XLSX file. [file eneuro-11-ENEURO.0069-24.2024-s007.xlsx]

## Sheet: Figure 4-1
		male		female
Number of Figure	marker	anterior	posterior	anterior	posterior
Figure 4C1	vglut2			48.6842	83.0409
Figure 4C1	vglut2	50	81.7073
Figure 4C1	vglut2	50.3704	80.3109
Figure 4C1	vglut2	36.5385	91.3725
Figure 4C1	vglut2			43.5484	83.4061
Figure 4C2	vgat			2	0
Figure 4C2	vgat	0.980392	0
Figure 4C2	vgat	3.37079	0
Figure 4C2	vgat			5.26316	0.662252
Figure 4C2	vgat			3.50877	0.913242
Figure 4C3	gad1			6.25	0.694444
Figure 4C3	gad1			5.55556	0
Figure 4C3	gad1	3.50877	0.595238
Figure 4C3	gad1	2.06186	2.25989
Figure 4C3	gad1	1.35135	0.25
Figure 4C4	gad2			6.25	2.77778
Figure 4C4	gad2			5.55556	0
Figure 4C4	gad2	5.26316	1.19048
Figure 4C4	gad2	2.06186	4.51977
Figure 4C4	gad2	6.75676	3
Figure 4C5	gat	0	8.60215
Figure 4C5	gat	6.66667	3.42466
Figure 4C5	gat			0	5.80645
Figure 4C5	gat			16.6667	2.12766
Figure 4C5	gat			6.66667	0.793651
