# Supplementary material for: Topographic Organization of Glutamatergic and GABAergic Parvalbumin-Positive Neurons in the Lateral Habenula
Source: eNeuro. 2024 Jul 12;11(7):ENEURO.0069-24.2024. doi: 10.1523/ENEURO.0069-24.2024 (PMC11255393; doi:10.1523/ENEURO.0069-24.2024)
Supplement: Figure 5-1 — A CSV file of extended data table supporting Figure 5. Download Figure 5-1, XLSX file. [file eneuro-11-ENEURO.0069-24.2024-s008.xlsx]

## Sheet: Figure 5-1
			vglut2 positive in PV neurons (%)		gad2 positive in PV neurons (%)		vglut2+gad2 positive in PV neurons (%)
Number of mouse	Number of Figure	brain region	male	female	male	female	male	female
1	Figure C	LHb	68.1818		7.72727		3.18182
2	Figure C	LHb		73.7624		4.9505		3.46535
3	Figure C	LHb	71.9008		2.47934		1.65289
4	Figure C	LHb	81.8966		5.17241		1.72414
